# Supplementary material for: Evidence for Genotype-Specific Optimal Blood Lead Levels for Cancer Risk: MKI67 rs11016073 and APOB rs1367117 in a Female Prospective Cohort
Source: Int J Mol Sci. 2026 Mar 1;27(5):2317. doi: 10.3390/ijms27052317 (PMC12986431; doi:10.3390/ijms27052317)
Supplement: Supplementary file 1 [file ijms-27-02317-s001.zip]

Archive with 1 entries (1 files):
- ijms-4106607-supplementary.pdf
